# Supplementary material for: Molecular assemblies built with the artificial protein Pizza
Source: J Struct Biol X. 2020 May 28;4:100027. doi: 10.1016/j.yjsbx.2020.100027 (PMC7337062; doi:10.1016/j.yjsbx.2020.100027)
Supplement: Supplementary data 2 [file mmc2.xml]

<?xml version="1.0" encoding="utf-8" standalone="no"?>
<data>
  <datasets>
    <author>arnout.voet@kuleuven.be</author>
    <type>1</type>
    <dataset>
      <name>SAXS data of designer proteins </name>
      <caption />
      <description>SAXS data and analysis of proteins described in the paper The Pizza designer protein as a base for small cage-like structures.</description>
      <filetype>
        <name />
      </filetype>
      <filesize />
      <source>0</source>
      <sourcename>Original Data</sourcename>
      <access>
        <type>1</type>
        <name>Data available in data repository</name>
        <reponame>Mendeley Data</reponame>
        <PersistentId>10.17632/hpcn33cx5v.1</PersistentId>
        <deeplinkurl>http://dx.doi.org/10.17632/hpcn33cx5v.1</deeplinkurl>
      </access>
    </dataset>
  </datasets>
</data>
